# Supplementary material for: Selection, Identification and Functional Performance of Ammonia-Degrading Microbial Communities from an Activated Sludge for Landfill Leachate Treatment
Source: Microorganisms. 2023 Jan 25;11(2):311. doi: 10.3390/microorganisms11020311 (PMC9961800; doi:10.3390/microorganisms11020311)
Supplement: Supplementary file 1 [file microorganisms-11-00311-s001.zip]

Archive with 1 entries (1 files):
- microorganisms-2144116-supplementary.pdf
